# Supplementary material for: MiRNA Dysregulation in Childhood Hematological Cancer
Source: Int J Mol Sci. 2018 Sep 10;19(9):2688. doi: 10.3390/ijms19092688 (PMC6165337; doi:10.3390/ijms19092688)
Supplement: Supplementary file 1 [file ijms-19-02688-s001.zip]

Archive with 3 entries (2 files):
- supplementary tables/
- supplementary tables/Supplemental table 1.docx
- supplementary tables/Supplemental table 2.docx
